# Supplementary material for: The association between air pollutants, meteorological factors, and mushroom poisoning cases in Guizhou Province, China: a 5-year time-series study
Source: Front Public Health. 2026 Jan 8;13:1699557. doi: 10.3389/fpubh.2025.1699557 (PMC12823814; doi:10.3389/fpubh.2025.1699557)
Supplement: Supplementary file 1 [file Data_Sheet_1.zip]

Archive with 1 entries (1 files):
- Supplementary Material(最终).docx
